# Supplementary material for: Levofloxacin Cocrystal/Salt with Phthalimide and Caffeic Acid as Promising Solid-State Approach to Improve Antimicrobial Efficiency
Source: Antibiotics (Basel). 2022 Jun 13;11(6):797. doi: 10.3390/antibiotics11060797 (PMC9220774; doi:10.3390/antibiotics11060797)
Supplement: Supplementary file 1 [file antibiotics-11-00797-s001.zip]

Archive with 1 entries (1 files):
- antibiotics-1747963-supplementary.pdf
